# Supplementary material for: Prospects of Testing Diurnal Profiles of Expressions of TSH-R and Circadian Clock Genes in Thyrocytes for Identification of Preoperative Biomarkers for Thyroid Carcinoma
Source: Int J Mol Sci. 2022 Oct 13;23(20):12208. doi: 10.3390/ijms232012208 (PMC9603503; doi:10.3390/ijms232012208)
Supplement: Supplementary file 1 [file ijms-23-12208-s001.zip]

Archive with 1 entries (1 files):
- ijms-1956262-supplementary.pdf
